# Supplementary material for: Polyurethane Degradable Hydrogels Based on Cyclodextrin-Oligocaprolactone Derivatives
Source: Gels. 2023 Sep 16;9(9):755. doi: 10.3390/gels9090755 (PMC10530861; doi:10.3390/gels9090755)
Supplement: Supplementary file 1 [file gels-09-00755-s001.zip]

Archive with 1 entries (1 files):
- gels-2568049-supplementary.pdf
